# Supplementary material for: Correlation Study on Antibiotic Resistance and Antibacterial Activity of Soil Microorganisms in Lop Nur
Source: Microorganisms. 2025 Sep 6;13(9):2076. doi: 10.3390/microorganisms13092076 (PMC12472750; doi:10.3390/microorganisms13092076)
Supplement: Supplementary file 1 [file microorganisms-13-02076-s001.zip › Table S1.xlsx]

## Sheet: Sheet1
Table S1. Strain information of isolates obtained under antibiotic selection
Name	Genbank number	Organism	Similarity (%)	Antibiotic
Z57	PX096194	Streptomyces sp.	99.71	NA
Z77	PX096195	Streptomyces sp.	99.86	NA
Z27	PX096196	Paenibacillus sp.	98.58	NKA
Z49	PX096197	Nocardiopsis sp.	98.91	NA
z63-1	PX096198	Streptomyces sp.	100	NA
z30	PX096199	Streptomyces sp.	100	NA
z60	PX096200	Nocardiopsis sp.	99.13	NA
G23	PX096201	Brevibacillus sp.	97.5	NK
Z93	PX096202	Streptomyces sp.	100	NA
z57-1	PX096203	Nocardiopsis sp.	100	NA
G54	PX096204	Streptomyces sp.	100	NA
Z9	PX096205	Streptomyces sp.	100	NA
Z8	PX096206	Streptomyces sp.	98.76	NA
Z10	PX096207	Streptomyces sp.	99.64	NA
Z14	PX096208	Nocardiopsis sp.	100	NA
Z15	PX096209	Streptomyces sp.	99.64	NA
Z16	PX096210	Bacillus sp.	99.13	NA
Z20	PX096211	Nocardiopsis sp.	99.06	NA
Z36	PX096212	Streptomyces sp.	100	NA
Z43	PX096213	Modestobacter sp.	99.78	NA
Z45	PX096214	Streptomyces sp.	100	NA
Z47	PX096215	Streptomyces sp.	99.85	NA
Z58	PX096216	Streptomyces sp.	100	NA
Z63	PX096217	Streptomyces sp.	100	NA
Z67	PX096218	Streptomyces sp.	99.85	NA
Z71	PX096219	Streptomyces sp.	99.34	NA
Z101	PX096220	Streptomyces sp.	100	NA
Z113	PX096221	Streptomyces sp.	99.86	NA
Z120	PX096222	Nocardiopsis sp.	100	NA
Z127	PX096223	Streptomyces sp.	99.85	NA
Z129	PX096224	Streptomyces sp.	100	NA
GZ130	PX096225	Streptomyces sp.	99.93	NA
Z139	PX096226	Streptomyces sp.	100	NA
Z137	PX096227	Streptomyces sp.	99.93	NA
Z80	PX096228	Streptomyces sp.	99.63	NA
Z70	PX096229	Nocardiopsis sp.	99.06	NA
Z53	PX096230	Streptomyces sp.	99.34	NA
Z3	PX096231	Nocardiopsis sp.	99.85	NA
Z143	PX096232	Streptomyces sp.	100	NA
Z115	PX096233	Streptomyces sp.	99.35	NA
Z1	PX096234	Streptomyces sp.	100	NA
Z29	PX096235	Streptomyces sp.	98.7	NA
Z5	PX096236	Streptomyces sp.	100	NA
Z108	PX096237	Streptomyces sp.	100	NKA
Z109	PX096238	Streptomyces sp.	99.49	NA
Z112	PX096239	Streptomyces sp.	99.86	NA
GZ136	PX096240	Nocardiopsis sp.	98.6	NA
Z128	PX096241	Nocardiopsis sp.	98.76	NA
Z141	PX096242	Sphingomonas sp.	98.88	NA
Z92	PX096243	Nocardiopsis sp.	100	NK
G27	PX096244	Paenibacillus sp.	97.83	NKA
Z107	PX096245	Streptomyces sp.	98.92	NKA
z43-1	PX096246	Streptomyces sp.	99.85	NA
Z879	PX096247	Streptomyces sp.	100	KA
w3	PX096248	Paenibacillus sp.	98.83	KA
k2-1	PX096249	Paenibacillus sp.	98.9	KA
k2	PX096250	Acinetobacter sp.	97.36	KA
GK2	PX096251	Acinetobacter sp.	97.28	NA
Q2	PX096252	Bacillus sp.	99.93	NA
Q3	PX096253	Streptomyces sp.	100	NA
Q6	PX096254	Bacillus sp.	99.93	NKA
Q7	PX096255	Streptomyces sp.	99.34	NKA
Q12	PX096256	Streptomyces sp.	99.78	NA
Q13	PX096257	Streptomyces sp.	99.86	NA
Q16	PX096258	Streptomyces sp.	99.78	NA
Q22	PX096259	Streptomyces sp.	99.35	NKA
Q24	PX096260	Streptomyces sp.	99.35	NKA
G8	PX096261	Bacillus sp.	99.93	NK
G9	PX096262	Bacillus sp.	99.86	NK
G10	PX096263	Shigella sp.	99.64	NA
G11	PX096264	Bacillus sp.	99.79	NK
GG1	PX096265	Bacillus sp.	99.36	NKA
GG2	PX096266	Streptomyces sp.	98.39	NA
GG4	PX096267	Shigella sp.	97.63	NK
GG6	PX096268	Bacillus sp.	99.5	NK
E2	PX096269	Shigella sp.	99.86	NKA
E3	PX096270	Shigella sp.	99.64	NA
E9	PX096271	Shigella sp.	99.86	NKA
E11	PX096272	Shigella sp.	99.57	NKA
E12	PX096273	Shigella sp.	99.93	NA
E14	PX096274	Bacillus sp.	100	NA
E17	PX096275	Shigella sp.	99.78	NK
E24	PX096276	Shigella sp.	99.86	NK
GE21	PX096277	Shigella sp.	99.71	NK
GE22	PX096278	Shigella sp.	99.86	NA
GE4	PX096279	Shigella sp.	99.43	NA
GE5	PX096280	Bacillus sp.	99.35	NA
GE6	PX096281	Shigella sp.	99.13	NA
GE7	PX096282	Shigella sp.	99.78	NA
GE8	PX096283	Shigella sp.	98.28	NA
GE10	PX096284	Shigella sp.	99.57	NKA
GE19	PX096285	Shigella sp.	99.71	NK
GE20	PX096286	Shigella sp.	99.06	NA
GE23	PX096287	Shigella sp.	99.57	NK
A3	PX096288	Streptomyces sp.	100	NKA
A4	PX096289	Bacillus sp.	99.86	NK
A15	PX096290	Streptomyces sp.	99.57	NK
A20	PX096291	Bacillus sp.	99.93	NKA
A25	PX096292	Streptomyces sp.	99.85	NKA
A27	PX096293	Bacillus sp.	99.93	NKA
A37	PX096294	Nocardiopsis sp.	99.86	NA
A38	PX096295	Streptomyces sp.	99.78	NK
GA26	PX096296	Streptomyces sp.	97.64	NKA
F1	PX096297	Bacillus sp.	99.93	NKA
F2	PX096298	Paenibacillus sp.	98.63	NKA
F3	PX096299	Nocardiopsis sp.	98.7	NKA
F6	PX096300	Bacillus sp.	99.72	NA
F7	PX096301	Bacillus sp.	99.93	NA
F14	PX096302	Paenibacillus sp.	98.85	NA
F15	PX096303	Paenibacillus sp.	98.85	NA
F21	PX096304	Bacillus sp.	99.93	NA
F26	PX096305	Bacillus sp.	99.93	NKA
F30	PX096306	Paenibacillus sp.	98.85	NKA
F33	PX096307	Streptomyces sp.	100	NKA
F35	PX096308	Streptomyces sp.	99.2	NKA
F36	PX096309	Streptomyces sp.	99.57	NKA
F37	PX096310	Streptomyces sp.	99.34	NKA
F41	PX096311	Streptomyces sp.	99.86	NA
F45	PX096312	Streptomyces sp.	99.57	NA
F46	PX096313	Streptomyces sp.	99.34	KA
N: Norfloxacin; K: Kanamycin; A: Amoxicillin.
